# Supplementary material for: Identification of GB3 as a Novel Biomarker of Tumor-Derived Vasculature in Neuroblastoma Using a Stiffness-Based Model
Source: Cancers (Basel). 2024 Mar 5;16(5):1060. doi: 10.3390/cancers16051060 (PMC10931015; doi:10.3390/cancers16051060)
Supplement: Supplementary file 1 [file cancers-16-01060-s001.zip]

Archive with 1 entries (1 files):
- cancers-2884253-supplementary.pdf
